# Supplementary material for: A Sulfonated Polyimide/Nafion Blend Membrane with High Proton Selectivity and Remarkable Stability for Vanadium Redox Flow Battery
Source: Membranes (Basel). 2021 Nov 29;11(12):946. doi: 10.3390/membranes11120946 (PMC8708936; doi:10.3390/membranes11120946)
Supplement: Supplementary file 1 [file membranes-11-00946-s001.zip]

Archive with 1 entries (1 files):
- membranes-1486119 - suppl - updated.pdf
